# Supplementary material for: The Impact of Nanoparticle Coatings on the Color of Teeth Restored Using Dental Adhesives Augmented with Magnetic Nanoparticles
Source: Medicina (Kaunas). 2025 Jul 17;61(7):1289. doi: 10.3390/medicina61071289 (PMC12300422; doi:10.3390/medicina61071289)
Supplement: Supplementary file 1 [file medicina-61-01289-s001.zip]

Archive with 1 entries (1 files):
- medicina-3668010-supplementary.pdf
